# Supplementary material for: Construction of a Prognostic and Early Diagnosis Model for LUAD Based on Necroptosis Gene Signature and Exploration of Immunotherapy Potential
Source: Cancers (Basel). 2022 Oct 20;14(20):5153. doi: 10.3390/cancers14205153 (PMC9600876; doi:10.3390/cancers14205153)
Supplement: Supplementary file 1 [file cancers-14-05153-s001.zip]

Archive with 3 entries (3 files):
- Table S1-NRGs.xlsx
- Table S2-Stage.xlsx
- Table S3-HPA.xlsx
