# Supplementary material for: Construction of a Prognostic and Early Diagnosis Model for LUAD Based on Necroptosis Gene Signature and Exploration of Immunotherapy Potential
Source: Cancers (Basel). 2022 Oct 20;14(20):5153. doi: 10.3390/cancers14205153 (PMC9600876; doi:10.3390/cancers14205153)
Supplement: Supplementary file 1 [file cancers-14-05153-s001.zip › Table S1-NRGs.xlsx]

## Sheet: Sheet1
GeneCards (614)	Summary Literatur (150)	KEGG (159)	NRGs (767)
TP53	FADD	TNF	CADR9
TNF	FAS	TNFRSF1A	ACHE
RIPK1	FASLG	TRADD	ACTB
MYC	MLKL	TRAF2	ACTC1
MLKL	RIPK1	TRAF5	ACVR1B
CDKN2A	RIPK3	RIPK1	ADAMTSL4
RIPK3	TLR3	BIRC2	ADRM1
PTEN	TNF	BIRC3	AFG3L2
CASP8	TSC1	XIAP	AFP
RB1	TRIM11	RBCK1	AGFG1
BDNF	CASP8	RNF31	AGO2
EGFR	ZBP1	SHARPIN	AHR
NFKB1	MAPK8	SPATA2L	AHSG
BCL2	IPMK	SPATA2	AIFM1
SP1	ITPK1	CYLD	AIFM2
APC	SIRT3	FADD	AIM2
HIF1A	MYC	CASP8	AKAP8L
STAT3	TNFRSF1A	CFLAR	AKNA
EZH2	TNFSF10	RIPK3	ALDH2
TSC2	TNFRSF1B	CYBB	ALK
BRAF	TRAF2	CAMK2A	ALOX15
FMR1	PANX1	CAMK2D	ALYREF
EGR1	OTULIN	CAMK2B	AMBRA1
DRD2	CYLD	CAMK2G	ANXA1
RELA	USP22	SLC25A4	AP2B1
ESR2	MAP3K7	SLC25A5	AP2S1
NFKBIA	SQSTM1	SLC25A6	APC
NFE2L2	STAT3	SLC25A31	APOOL
PRKN	DIABLO	PPID	APP
IL4	DNMT1	VDAC1	ARHGEF2
FAS	CFLAR	VDAC2	ASIC1
MTOR	BRAF	VDAC3	ATAD3A
MAPK1	AXL	GLUD2	ATF4
TP63	ID1	GLUD1	ATG16L1
IL1A	CDKN2A	GLUL	ATG5
GJA1	HSPA4	PYGL	ATP2A1
MAPK14	BCL2	PYGM	ATP5F1C
ZBP1	STUB1	PYGB	ATRX
TNFRSF1A	FLT3	MAPK8	ATXN2L
CCL2	HAT1	MAPK10	AURKA
AHR	SIRT2	MAPK9	AURKC
NPM1	SIRT1	FTH1	AVEN
BAX	PLK1	FTL	AXL
CYLD	MPG	PLA2G4E	BACH2
GJB1	BACH2	PLA2G4A	BAG2
MIR21	GATA3	JMJD7-PLA2G4B	BAK1
FUS	MYCN	PLA2G4B	BANF1
TGFBR1	ALK	PLA2G4C	BAP1
SRC	ATRX	PLA2G4D	BAX
NOD2	TERT	PLA2G4F	BBC3
GSK3B	SLC39A7	ALOX15	BCL2
FASLG	SPATA2	CAPN1	BCL2L1
HMOX1	RNF31	CAPN2	BCL2L11
FLT3	IDH1	SMPD1	BCLAF1
AFG3L2	IDH2	MLKL	BDNF
IKBKB	KLF9	PGAM5	BECN1
SQSTM1	HDAC9	DNM1L	BGN
PARP1	HSP90AA1	NLRP3	BID
FADD	LEF1	PYCARD	BIRC2
HSP90AA1	BNIP3	CASP1	BIRC3
PLEC	CD40	IL1B	BMI1
BCL2L1	BCL2L11	CHMP2A	BNIP3
NAT2	EGFR	CHMP2B	BRAF
MIR155	DDX58	CHMP3	BRD4
MEFV	TARDBP	RNF103-CHMP3	BUB1B
XBP1	APP	CHMP4B	C20orf204
AURKA	TNFRSF21	CHMP4A	C5
MAPK8	TICAM1	CHMP4C	C6
BMI1	TLR2	CHMP6	C7
MIF	TLR4	VPS4B	C9
XIAP	PGAM5	VPS4A	CAD
GSN	NR2C2	CHMP1B	CADM1
TRIM28	HMGB1	CHMP1A	CALM1
LEF1	CXCL1	CHMP5	CALM2
STING1	ALDH2	CHMP7	CALM3
KRT14	EZH2	TRPM7	CALML5
MYH9	NDRG2	IL1A	CALU
TET2	BAK1	IL33	CAMK2A
EPAS1	CHMP4B	HMGB1	CAMK2B
HGF	IL18	TNFSF10	CAMK2D
LITAF	CASP9	TNFRSF10A	CAMK2G
BRD4	NLRP6	TNFRSF10B	CAPN1
MMP13	BAX	FASLG	CAPN2
HPRT1	CHMP4C	FAS	CAPN7
UCHL1	IL1A	FAF1	CAPZA1
KL	GPX4	IFNA1	CARD6
MAPK3	NLRP7	IFNA2	CARD9
CASP10	CASP1	IFNA4	CASP1
IKBKG	CHMP6	IFNA5	CASP10
ACTB	IL1B	IFNA6	CASP2
VIM	GSDMA	IFNA7	CASP3
TNFAIP3	NOD1	IFNA8	CASP4
KRT5	CASP3	IFNA10	CASP5
PYGM	CHMP7	IFNA13	CASP6
NGFR	IRF1	IFNA14	CASP8
G6PD	GSDMB	IFNA16	CASP9
NLRP3	NOD2	IFNA17	CBL
IRAK1	CASP4	IFNA21	CCL2
HMGB1	CYCS	IFNB1	CCNT1
MAP3K7	IRF2	IFNG	CCT3
CDK9	GSDMC	IFNAR1	CCT5
MIR221	PJVK	IFNAR2	CCT6A
ELP1	CASP5	IFNGR1	CCT8
TNNT2	ELANE	IFNGR2	CD274
IFNB1	TP53	JAK1	CD40
ATF4	IL6	JAK2	CD40LG
SLC25A13	PLCG1	JAK3	CD74
RPS19	CHMP2A	TYK2	CDC37
AXL	GSDMD	STAT1	CDC42BPG
NQO1	TP63	STAT2	CDC7
TLR3	NLRC4	STAT3	CDK9
TBK1	PRKACA	STAT4	CDKN2A
CHUK	CHMP2B	STAT5A	CEP170
RPL5	GSDME	STAT5B	CEP44
CD40LG	AIM2	STAT6	CERK
AGO2	NLRP1	IRF9	CFLAR
TNFSF10	PYCARD	EIF2AK2	CHL1
PARK7	CHMP3	TLR4	CHMP1A
PINK1	GZMB	TICAM2	CHMP1B
TCOF1	CASP6	TICAM1	CHMP2A
OGT	NLRP2	TLR3	CHMP2B
TRPM7	SCAF11	ZBP1	CHMP3
PRDX1	CHMP4A	USP21	CHMP4A
HSPA5	NLRP3	SQSTM1	CHMP4B
CD274	TIRAP	HSP90AA1	CHMP4C
CLTC	GZMA	HSP90AB1	CHMP5
YBX1	CADR9	TNFAIP3	CHMP6
RPL11	CNOT3	PARP1	CHMP7
VCP	PARP2	BID	CHTOP
IKBKE	H2AX	BAX	CHUK
HSPD1	PARP1	AIFM1	CLEC7A
TPM1	CS	H2AX	CLINT1
CTSD	OGT	H2AC20	CLTC
ACTC1	PCYT1A	H2AC12	CNBP
FLNC	HGF	H2AC1	CNOT3
FASN	ZFP36	H2AW	COPA
TRAF2	DPT	H2AB3	COPB2
IDH1	RNF4	H2AC8	COPS2
PRSS1	ULK1	H2AC4	CPSF2
DNM1L	FASN	MACROH2A2	CPSF3
OPTN	ATG16L1	MACROH2A1	CPSF6
PKP2	BRD4	H2AC19	CRTAM
YWHAE	RASA4	H2AJ	CS
HNRNPU	BGN	H2AB1	CTAG2
TNFRSF10B	XIAP	H2AC17	CTSB
DAPK1	IFITM1	H2AC18	CTSD
AIFM1	PINK1	H2AC11	CTSH
UBC	RCN1	H2AC21	CTSL
RBMX	CARD9	H2AZ2	CTSS
HNRNPA1	TAB2	H2AC7	CUL4A
SIRT2		H2AZ1	CXCL1
KRT1		H2AC15	CXCL5
LRP1		H2AC6	CYBB
CASP6		H2AC13	CYCS
MERTK		H2AC14	CYLD
RARG		H2AC16	DAPK1
BUB1B		H2AB2	DCD
CALM1		PPIA	DDX17
KRT18		BCL2	DDX3X
RPL27			DDX5
TNFRSF1B			DDX58
EMD			DIABLO
PRPF8			DIRAS3
CFLAR			DNAJA1
TNRC6B			DNAJA2
PRKAA1			DNM1L
PRKAA2			DNMT1
BAP1			DPEP1
HSPA1A			DPT
TXN			DRD2
TRPC6			DSTYK
DDX3X			DYNLL1
STUB1			EEF1A1
SIRT6			EEF2
TPM3			EGFR
CASP1			EGR1
MIR29B1			EIF2A
UHRF1			EIF2AK2
TPM2			EIF2AK3
RPS3			EIF4B
TNFRSF10A			EIF4EBP1
RPS26			ELANE
IDH2			ELAVL1
SLC39A7			ELP1
PABPN1			EMD
EEF2			EPAS1
CBL			ERH
HSPA8			ESR2
HSPA4			ESYT2
PLK1			EZH2
DIABLO			FADD
ID1			FAF1
LAMP2			FAF2
MGA			FAM83D
RPS24			FAP
ATG5			FAS
KLF6			FASLG
CALM2			FASN
TAB2			FIP1L1
ELAVL1			FKBP1A
TP53I3			FLII
MIR214			FLNC
CTSB			FLOT1
ATAD3A			FLOT2
RPS17			FLT3
JAK1			FMR1
EIF2AK3			FNDC4
CCNT1			FNDC5
RPS14			FPR1
DDX5			FTH1
RPS29			FTL
RPL15			FUS
CALM3			G3BP2
RPL26			G6PD
NRIP1			GATA3
PPP1CB			GBE1
TNIP1			GCC2
RPS27			GJA1
SFPQ			GJB1
KRT10			GLTP
CASP2			GLUD1
RPS20			GLUD2
C5			GLUL
SFTPA1			GNLY
NUP214			GOLGA3
IL24			GOSR1
RPL35			GPX4
SGK1			GSDMA
GBE1			GSDMB
RPS10			GSDMC
ZFP36			GSDMD
MIR148A			GSDME
SIRT3			GSK3A
ITPK1			GSK3B
BIRC2			GSN
S100A4			GTF3C3
XRCC5			GZMA
PDCD6IP			GZMB
MYO5A			H1-10
BECN1			H1-2
KRT6A			H1-5
EEF1A1			H2AB1
KRT8			H2AB2
HTRA2			H2AB3
KRT16			H2AC1
NFAT5			H2AC11
AFP			H2AC12
CNBP			H2AC13
RPS4X			H2AC14
RPL23A			H2AC15
PAK1			H2AC16
RPL7A			H2AC17
RANBP2			H2AC18
CAD			H2AC19
CHMP1A			H2AC20
ACHE			H2AC21
MAP1B			H2AC4
PRPS1			H2AC6
SOAT1			H2AC7
IPMK			H2AC8
BID			H2AJ
BBC3			H2AW
ZAN			H2AX
PABPC1			H2AZ1
HSPA1B			H2AZ2
AIFM2			H2BC12
GNLY			HAT1
HSPA9			HDAC9
KRT19			HELQ
ADAMTSL4			HEMGN
RPL17			HGF
NOX4			HIF1A
CXCL1			HMGB1
MIR22			HMOX1
SLC16A1			HNRNPA1
YWHAG			HNRNPA2B1
AHSG			HNRNPF
CXCL5			HNRNPH1
ANXA1			HNRNPH3
MYO6			HNRNPL
FIP1L1			HNRNPM
CHMP4B			HNRNPU
HSP90AB1			HOOK1
TIMM50			HPRT1
TYRO3			HRNR
XRCC6			HSP90AA1
RHOXF2			HSP90AB1
PADI4			HSPA1A
CLEC7A			HSPA1B
TRAF6			HSPA4
FKBP1A			HSPA5
GSDME			HSPA8
KIF11			HSPA9
RPS6			HSPBAP1
MVP			HSPD1
LGALS3			HTRA2
HNRNPA2B1			ID1
H1-2			IDH1
ATP2A1			IDH2
TRAF3			IFITM1
MIR7-1			IFNA1
AURKC			IFNA10
NSUN2			IFNA13
BIRC3			IFNA14
MYH14			IFNA16
PIKFYVE			IFNA17
IVNS1ABP			IFNA2
OTULIN			IFNA21
C6			IFNA4
TLE6			IFNA5
C7			IFNA6
GPX4			IFNA7
PKM			IFNA8
MPP1			IFNAR1
PNKD			IFNAR2
ACVR1B			IFNB1
RIPK2			IFNG
TUBB4A			IFNGR1
KRT86			IFNGR2
SLC25A1			IGF2BP1
MIR101-1			IGF2BP3
TNIP3			IKBKB
RPS13			IKBKE
EIF4EBP1			IKBKG
KRT7			IL18
RCN1			IL1A
C9			IL1B
RPL3			IL24
S100A6			IL33
PELI1			IL4
TRIM24			IL6
DIRAS3			IPMK
TICAM1			IQSEC1
H1-5			IRAK1
TUBA4A			IRF1
H2BC12			IRF2
TNFRSF8			IRF9
GSK3A			ITPK1
COPB2			IVNS1ABP
SNRPE			JAK1
RPL13			JAK2
KRT2			JAK3
IGF2BP1			JMJD7-PLA2G4B
SF1			KCTD5
PGLYRP1			KHDRBS1
BANF1			KIAA1191
METTL3			KIF11
BCLAF1			KL
PANX1			KLF6
RPL23			KLF9
PCBP1			KLHDC10
SOX17			KRT1
CHTOP			KRT10
CDC37			KRT14
MYO1C			KRT16
CTSL			KRT18
RPS23			KRT19
MIR137			KRT2
RPL4			KRT5
SPATA2			KRT6A
TRAF5			KRT7
LGALS1			KRT8
BNIP3			KRT86
MIR425			KRT9
PYCARD			LACTB
PAWR			LAMP2
TUFM			LARP1
RPL13A			LEF1
SRSF1			LGALS1
FLII			LGALS3
PSMC4			LIMCH1
PTGES3			LITAF
RPS8			LRP1
SSBP1			LRRC59
DDX17			LRRFIP2
RPL10A			LTBP1
ARHGEF2			LZTS3
ALYREF			MACROH2A1
TXNIP			MACROH2A2
SLC25A5			PMAIP1
CCT5			MAP1B
NUDT21			MAP1LC3A
RPL28			MAP3K7
RPS12			MAPK1
RPL6			MAPK10
CD74			MAPK14
RPL22			MAPK3
NCL			MAPK8
HNRNPF			MAPK9
CADM1			MAPKAPK2
HNRNPM			MEFV
RBCK1			MERTK
RPS18			METTL3
TCP1			MGA
AIM2			MIB2
XRN2			MIF
HNRNPH1			MKRN1
LTBP1			MLF2
USP22			MLKL
KRT9			MMP13
SIRT5			MPG
FAP			MPP1
GTF3C3			MPRIP
DNAJA2			MRPS12
RPL34			MTOR
SRSF6			MVP
IGF2BP3			MYC
RPL12			MYCBP
UGDH			MYCN
THRAP3			MYH14
FPR1			MYH9
FLOT1			MYL12A
TUBB6			MYL6
RPL29			MYL6B
PREB			MYO1B
MIR485			MYO1C
AP2S1			MYO1D
TRA2B			MYO5A
FLOT2			MYO6
SLC25A37			NAT2
TRADD			NCL
SRSF3			NDRG2
MAPKAPK2			NDUFA4
PGAM5			NFAT5
RPL38			NFE2L2
LACTB			NFKB1
NDUFA4			NFKBIA
PKP3			NGFR
DSTYK			NLRC4
PPP1R12C			NLRP1
NME8			NLRP2
H2AC12			NLRP3
CTSH			NLRP6
RPLP1			NLRP7
FNDC5			NME8
PCM1			NOD1
AGFG1			NOD2
KHDRBS1			NOX4
RPS16			NPM1
RPLP2			NQO1
RPS25			NR2C2
UBE2D3			NRIP1
CUL4A			NSUN2
HEMGN			NUDT21
UBE2L3			NUP214
PSMA3			OBI1
RPL7			OGT
CHL1			OPTN
WDR77			OTUD4
PFKL			OTULIN
TUBA1B			PABPC1
RPL9			PABPN1
TPM4			PADI4
TNFSF12			PAK1
RPL39			PALMD
SLC30A9			PANX1
DNAJA1			PARK7
SYNCRIP			PARP1
PPM1B			PARP2
TNFRSF21			PAWR
MRPS12			PCBP1
AP2B1			PCM1
CDC7			PCYT1A
SRSF9			PDCD6IP
SLC25A6			PDIA4
FNDC4			PDIA6
HNRNPL			PDLIM7
TNFRSF25			PELI1
S100A10			PFKL
POF1B			PGAM5
RFWD3			PGLYRP1
LARP1			PIKFYVE
MKRN1			PINK1
ZC3HAV1			PITPNA
YTHDC1			PJVK
AKAP8L			PKM
CCT6A			PKP2
SERTAD1			PKP3
PNN			PLA2G4A
KLHDC10			PLA2G4B
SLC25A10			PLA2G4C
ERH			PLA2G4D
SRRM2			PLA2G4E
RALBP1			PLA2G4F
MAP1LC3A			PLCG1
SRSF7			PLEC
SVIL			PLEKHA5
TUBB4B			PLK1
CLINT1			PNKD
ZNF217			PNN
VDAC2			POF1B
CALU			PPIA
CTAG2			PPID
GCC2			PPM1B
PRPF40A			PPP1CB
RPS27L			PPP1R12C
SERBP1			PPP1R3G
SRSF4			PRDX1
SRSF10			PREB
MYO1B			PRKAA1
AVEN			PRKAA2
MIB2			PRKACA
TANK			PRKN
CCT8			PRPF40A
GSDMD			PRPF8
ZNF146			PRPS1
CCT3			PRSS1
MIR101-2			PSMA3
UBAP2			PSMC4
KIAA1191			PTEN
ATP5F1C			PTGES3
MYL6			PYCARD
ULK1			PYGB
PITPNA			PYGL
RNF31			PYGM
TRAFD1			RAI14
SCYL2			RALBP1
PDIA6			RANBP2
SEC16A			RARG
CTSS			RASA4
ZKSCAN4			RB1
DPEP1			RBCK1
TRIP6			RBM14
VIL1			RBM14-RBM4
CPSF3			RBM25
COPA			RBMX
DYNLL1			RCC2
CPSF6			RCN1
ATXN2L			RELA
CERK			RFWD3
RNGTT			RHOXF2
UBR2			RIOK1
DCD			RIPK1
RBM14			RIPK2
PDLIM7			RIPK3
TAB1			RNF103-CHMP3
EIF2A			RNF31
AMBRA1			RNF4
HNRNPH3			RNGTT
CEP170			RPL10A
SHARPIN			RPL11
CAPZA1			RPL12
ZNF7			RPL13
EIF4B			RPL13A
SNRPF			RPL15
WRNIP1			RPL17
ASIC1			RPL22
RAI14			RPL23
CPSF2			RPL23A
SRP14			RPL26
RIOK1			RPL27
OTUD4			RPL28
FAF2			RPL29
PDIA4			RPL3
HOOK1			RPL34
GOSR1			RPL35
TWF1			RPL38
STK38			RPL39
RBM14-RBM4			RPL4
TRA2A			RPL5
PPP1R3G			RPL6
GLTP			RPL7
MYCBP			RPL7A
LRRFIP2			RPL9
RCC2			RPLP1
UTP11			RPLP2
TANC2			RPS10
BAG2			RPS12
ESYT2			RPS13
IQSEC1			RPS14
PMAIP1			RPS16
GOLGA3			RPS17
MYL12A			RPS18
VBP1			RPS19
H1-10			RPS20
TMOD3			RPS23
ADRM1			RPS24
COPS2			RPS25
MYL6B			RPS26
ZNF24			RPS27
TNIP2			RPS27L
APOOL			RPS29
MYO1D			RPS3
G3BP2			RPS4X
UBL4A			RPS6
HSPBAP1			RPS8
MLF2			S100A10
TUBA1C			S100A4
TAB3			S100A6
HRNR			SCAF11
MPRIP			SCYL2
CALML5			SEC16A
RBM25			SERBP1
FAM83D			SERTAD1
PLEKHA5			SF1
CDC42BPG			SFPQ
HELQ			SFTPA1
LRRC59			SGK1
PALMD			SHARPIN
AKNA			SIRT1
LIMCH1			SIRT2
SP6			SIRT3
CRTAM			SIRT5
C20orf204			SIRT6
KCTD5			SLC16A1
CARD6			SLC25A1
OBI1			SLC25A10
TMEM263			SLC25A13
CAPN7			SLC25A31
CEP44			SLC25A37
LZTS3			SLC25A4
ZSCAN20			SLC25A5
TMEM44			SLC25A6
ZNF391			SLC30A9
			SLC39A7
			SMPD1
			SNRPE
			SNRPF
			SOAT1
			SOX17
			SP1
			SP6
			SPATA2
			SPATA2L
			SQSTM1
			SRC
			SRP14
			SRRM2
			SRSF1
			SRSF10
			SRSF3
			SRSF4
			SRSF6
			SRSF7
			SRSF9
			SSBP1
			STAT1
			STAT2
			STAT3
			STAT4
			STAT5A
			STAT5B
			STAT6
			STING1
			STK38
			STUB1
			SVIL
			SYNCRIP
			TAB1
			TAB2
			TAB3
			TANC2
			TANK
			TARDBP
			TBK1
			TCOF1
			TCP1
			TERT
			TET2
			TGFBR1
			THRAP3
			TICAM1
			TICAM2
			TIMM50
			TIRAP
			TLE6
			TLR2
			TLR3
			TLR4
			TMEM263
			TMEM44
			TMOD3
			TNF
			TNFAIP3
			TNFRSF10A
			TNFRSF10B
			TNFRSF1A
			TNFRSF1B
			TNFRSF21
			TNFRSF25
			TNFRSF8
			TNFSF10
			TNFSF12
			TNIP1
			TNIP2
			TNIP3
			TNNT2
			TNRC6B
			TP53
			TP53I3
			TP63
			TPM1
			TPM2
			TPM3
			TPM4
			TRA2A
			TRA2B
			TRADD
			TRAF2
			TRAF3
			TRAF5
			TRAF6
			TRAFD1
			TRIM11
			TRIM24
			TRIM28
			TRIP6
			TRPC6
			TRPM7
			TSC1
			TSC2
			TUBA1B
			TUBA1C
			TUBA4A
			TUBB4A
			TUBB4B
			TUBB6
			TUFM
			TWF1
			TXN
			TXNIP
			TYK2
			TYRO3
			UBAP2
			UBC
			UBE2D3
			UBE2L3
			UBL4A
			UBR2
			UCHL1
			UGDH
			UHRF1
			ULK1
			USP21
			USP22
			UTP11
			VBP1
			VCP
			VDAC1
			VDAC2
			VDAC3
			VIL1
			VIM
			VPS4A
			VPS4B
			WDR77
			WRNIP1
			XBP1
			XIAP
			XRCC5
			XRCC6
			XRN2
			YBX1
			YTHDC1
			YWHAE
			YWHAG
			ZAN
			ZBP1
			ZC3HAV1
			ZFP36
			ZKSCAN4
			ZNF146
			ZNF217
			ZNF24
			ZNF391
			ZNF7
			ZSCAN20
