# Supplementary material for: Construction of a Prognostic and Early Diagnosis Model for LUAD Based on Necroptosis Gene Signature and Exploration of Immunotherapy Potential
Source: Cancers (Basel). 2022 Oct 20;14(20):5153. doi: 10.3390/cancers14205153 (PMC9600876; doi:10.3390/cancers14205153)
Supplement: Supplementary file 1 [file cancers-14-05153-s001.zip › Table S2-Stage.xlsx]

## Sheet: Sheet1
		P-value
FAF2	Normal vs. Stage 1	4.44089e-16
	Normal vs. Stage 2	1.1364e-10
	Normal vs. Stage 3	5.619e-10
	Normal vs. Stage 4	8.1609e-05
ZNF146
	Normal vs. Stage 1	<1E-12
	Normal vs. Stage 2	5.55112e-16
	Normal vs. Stage 3	5.44009e-15
	Normal vs. Stage 4	4.8667e-06
PLCG1
	Normal vs. Stage 1	0.0020808
	Normal vs. Stage 2	0.02192
PPIA
	Normal vs. Stage 1	1.62448e-12
	Normal vs. Stage 2	1.11022e-16
	Normal vs. Stage 3	1.62459e-12
	Normal vs. Stage 4	3.6161e-05
	Stage 1 vs. Stage 3	0.0064605
PANX1
	Normal vs. Stage 1	2.4114e-08
	Normal vs. Stage 2	9.3679e-09
	Normal vs. Stage 3	1.5882e-07
	Normal vs. Stage 4	5.0191e-07
	Stage 1 vs. Stage 3	0.0379
TMEM44
	Normal vs. Stage 1	0.00175873
	Normal vs. Stage 2	0.020823
	Normal vs. Stage 3	0.022459
TRAF2
	Normal vs. Stage 1	<1E-12
	Normal vs. Stage 2	1.62437e-12
	Normal vs. Stage 3	1.67921e-12
	Normal vs. Stage 4	1.1171e-07
PMAIP1
	Normal vs. Stage 1	<1E-12
	Normal vs. Stage 2	1.5517e-09
	Normal vs. Stage 3	1.6365e-10
	Normal vs. Stage 4	0.00058172
MLKL
	Normal vs. Stage 1	0.035017
	Stage 1 vs. Stage 3	0.0099235
