# Supplementary material for: Construction of a Prognostic and Early Diagnosis Model for LUAD Based on Necroptosis Gene Signature and Exploration of Immunotherapy Potential
Source: Cancers (Basel). 2022 Oct 20;14(20):5153. doi: 10.3390/cancers14205153 (PMC9600876; doi:10.3390/cancers14205153)
Supplement: Supplementary file 1 [file cancers-14-05153-s001.zip › Table S3-HPA.xlsx]

## Sheet: Sheet1
PLCG1	Normal tissue	Tumor tissue	PPIA	Normal tissue	Tumor tissue	TRAF2	Normal tissue	Tumor tissue
Protective factors	PLCG1(CAB004277)	PLCG1(CAB004277)	Harmful factors	PPIA(CAB004655)	PPIA(CAB004655)	Harmful factors	TRAF2（HPA009972）	TRAF2（HPA009972）
	Normal tissue	Adenocarcinoma		Normal tissue	Adenocarcinoma		Normal tissue	Adenocarcinoma
	Patient id: 2417	Patient id: 1847		Patient id: 2208	Patient id: 1235		Patient id: 2222	Patient id: 3391
	Staining:Medium	Staining:Medium		Staining:Low	Staining:High		Staining:Low	Staining:Medium
	Intensity:Moderate	Intensity:Moderate		Intensity:Weak	Intensity:Strong		Intensity:Weak	Intensity:Moderate
	Quantity:>75%	Quantity:>75%		Quantity:75%-25%	Quantity:>75%		Quantity:75%-25%	Quantity:>75%
PANX1	Normal tissue	Tumor tissue	TMEM44	Normal tissue	Tumor tissue	PMAIP1	Normal tissue	Tumor tissue
Harmful factors	PANX1（HPA016930）	PANX1（HPA016930）	Harmful factors	TMEM44（HPA043718）	TMEM44（HPA043718）	Harmful factors	PMAIP1（HPA051063）	PMAIP1（HPA051063）
	Normal tissue	Adenocarcinoma		Normal tissue	Adenocarcinoma		Normal tissue	Adenocarcinoma
	Patient id: 2101	Patient id: 2403		Patient id: 1470	Patient id: 2777		Patient id: 2268	Patient id: 1303
	Staining:Not detected	Staining:Medium		Staining:Low	Staining:Medium		Staining:Not detected	Staining:Medium
	Intensity:Negative	Intensity:Moderate		Intensity:Moderate	Intensity:Moderate		Intensity:Negative	Intensity:Moderate
	Quantity:None	Quantity:75%-25%		Quantity:<25%	Quantity:>75%		Quantity:None	Quantity:>75%
FAF2	Normal tissue	Tumor tissue	ZNF146	Normal tissue	Tumor tissue	MLKL	Normal tissue	Tumor tissue
Harmful factors	FAF2（HPA071246）	FAF2（HPA071246）	Harmful factors	ZNF146（HPA003358）	ZNF146（HPA003358）	None	None	None
	Normal tissue	Adenocarcinoma		Normal tissue	Adenocarcinoma
	Patient id: 1470	Patient id: 1847		Patient id: 2268	Patient id: 2438
	Staining:Not detected	Staining:Medium		Staining:High	Staining:High
	Intensity:Weak	Intensity:Moderate		Intensity:Strong	Intensity:Strong
	Quantity:<25%	Quantity:75%-25%		Quantity:>75%	Quantity:>75%
